# Supplementary material for: Novel Sodium Channel Inhibitor From Leeches
Source: Front Pharmacol. 2018 Mar 6;9:186. doi: 10.3389/fphar.2018.00186 (PMC5845541; doi:10.3389/fphar.2018.00186)
Supplement: Supplementary file 2 [file Data_Sheet_2.ZIP]

Archive with 1 entries (1 files):
- HSTX_I_min.pdb
