# Supplementary material for: Novel Sodium Channel Inhibitor From Leeches
Source: Front Pharmacol. 2018 Mar 6;9:186. doi: 10.3389/fphar.2018.00186 (PMC5845541; doi:10.3389/fphar.2018.00186)
Supplement: Supplementary file 2 [file Data_Sheet_2.ZIP › HSTX_I_min.pdb]

REMARK   Accelrys Discovery Studio PDB file
REMARK   Created:  Fri Jan 19 11:38:01 China Standard Time 2018
SSBOND   1 CYS      2    CYS     14                                     
SSBOND   2 CYS      8    CYS     19                                     
ATOM      1  N   ALA     1     -20.008  24.234   0.324  1.00 28.81           N1+
ATOM      2  HT1 ALA     1     -20.580  23.667  -0.325  1.00 28.81           H  
ATOM      3  HT2 ALA     1     -18.945  24.019   0.238  1.00 28.81           H  
ATOM      4  HT3 ALA     1     -20.133  25.249   0.229  1.00 28.81           H  
ATOM      5  CA  ALA     1     -20.238  23.926   1.624  1.00 28.81           C  
ATOM      6  HA  ALA     1     -21.185  24.334   2.026  1.00 28.81           H  
ATOM      7  CB  ALA     1     -20.047  22.427   1.879  1.00 28.81           C  
ATOM      8  HB1 ALA     1     -20.018  22.236   2.962  1.00 28.81           H  
ATOM      9  HB2 ALA     1     -19.099  22.108   1.434  1.00 28.81           H  
ATOM     10  HB3 ALA     1     -20.872  21.869   1.431  1.00 28.81           H  
ATOM     11  C   ALA     1     -19.153  24.604   1.981  1.00 28.81           C  
ATOM     12  O   ALA     1     -18.150  24.206   1.476  1.00 28.81           O  
ATOM     13  N   CYS     2     -19.193  25.665   2.653  1.00 73.27           N  
ATOM     14  HN  CYS     2     -20.096  26.035   3.027  1.00 73.27           H  
ATOM     15  CA  CYS     2     -18.107  26.353   2.952  1.00 73.27           C  
ATOM     16  HA  CYS     2     -17.129  25.900   2.711  1.00 73.27           H  
ATOM     17  CB  CYS     2     -18.307  27.694   2.265  1.00 73.27           C  
ATOM     18  HB1 CYS     2     -18.252  27.540   1.174  1.00 73.27           H  
ATOM     19  HB2 CYS     2     -19.293  28.032   2.538  1.00 73.27           H  
ATOM     20  SG  CYS     2     -17.184  29.032   2.656  1.00 73.27           S  
ATOM     21  C   CYS     2     -18.395  26.437   4.271  1.00 73.27           C  
ATOM     22  O   CYS     2     -19.562  26.240   4.511  1.00 73.27           O  
ATOM     23  N   LYS     3     -17.462  26.653   5.070  1.00101.70           N  
ATOM     24  HN  LYS     3     -16.542  26.808   4.691  1.00101.70           H  
ATOM     25  CA  LYS     3     -17.555  26.903   6.440  1.00101.70           C  
ATOM     26  HA  LYS     3     -18.542  26.915   6.949  1.00101.70           H  
ATOM     27  CB  LYS     3     -16.459  25.987   7.070  1.00101.70           C  
ATOM     28  HB1 LYS     3     -15.567  26.063   6.439  1.00101.70           H  
ATOM     29  HB2 LYS     3     -16.215  26.356   8.086  1.00101.70           H  
ATOM     30  CG  LYS     3     -16.973  24.516   7.211  1.00101.70           C  
ATOM     31  HG1 LYS     3     -17.785  24.581   7.955  1.00101.70           H  
ATOM     32  HG2 LYS     3     -17.383  24.158   6.264  1.00101.70           H  
ATOM     33  CD  LYS     3     -15.861  23.469   7.736  1.00101.70           C  
ATOM     34  HD1 LYS     3     -15.377  23.926   8.623  1.00101.70           H  
ATOM     35  HD2 LYS     3     -16.371  22.531   8.046  1.00101.70           H  
ATOM     36  CE  LYS     3     -14.750  23.014   6.637  1.00101.70           C  
ATOM     37  HE1 LYS     3     -14.029  22.323   7.109  1.00101.70           H  
ATOM     38  HE2 LYS     3     -15.270  22.483   5.821  1.00101.70           H  
ATOM     39  NZ  LYS     3     -14.040  24.129   6.020  1.00101.70           N1+
ATOM     40  HZ1 LYS     3     -13.318  23.763   5.345  1.00101.70           H  
ATOM     41  HZ2 LYS     3     -13.503  24.642   6.779  1.00101.70           H  
ATOM     42  HZ3 LYS     3     -14.768  24.740   5.488  1.00101.70           H  
ATOM     43  C   LYS     3     -16.970  28.129   6.322  1.00101.70           C  
ATOM     44  O   LYS     3     -16.126  28.083   5.403  1.00101.70           O  
ATOM     45  N   GLU     4     -17.197  29.149   7.168  1.00 93.48           N  
ATOM     46  HN  GLU     4     -17.799  29.087   7.949  1.00 93.48           H  
ATOM     47  CA  GLU     4     -16.543  30.446   7.124  1.00 93.48           C  
ATOM     48  HA  GLU     4     -16.739  30.941   6.164  1.00 93.48           H  
ATOM     49  CB  GLU     4     -16.990  31.467   8.253  1.00 93.48           C  
ATOM     50  HB1 GLU     4     -16.425  32.400   8.112  1.00 93.48           H  
ATOM     51  HB2 GLU     4     -18.072  31.679   8.157  1.00 93.48           H  
ATOM     52  CG  GLU     4     -16.755  30.987   9.703  1.00 93.48           C  
ATOM     53  HG1 GLU     4     -17.370  30.085   9.851  1.00 93.48           H  
ATOM     54  HG2 GLU     4     -15.698  30.775   9.900  1.00 93.48           H  
ATOM     55  CD  GLU     4     -17.266  32.109  10.572  1.00 93.48           C  
ATOM     56  OE1 GLU     4     -18.383  32.587  10.332  1.00 93.48           O  
ATOM     57  OE2 GLU     4     -16.452  32.715  11.510  1.00 93.48           O1-
ATOM     58  C   GLU     4     -15.185  30.184   7.174  1.00 93.48           C  
ATOM     59  O   GLU     4     -14.838  28.956   7.299  1.00 93.48           O  
ATOM     60  N   TYR     5     -14.377  31.156   6.751  1.00123.80           N  
ATOM     61  HN  TYR     5     -14.825  32.091   6.527  1.00123.80           H  
ATOM     62  CA  TYR     5     -13.072  31.054   6.423  1.00123.80           C  
ATOM     63  HA  TYR     5     -12.439  31.339   7.260  1.00123.80           H  
ATOM     64  CB  TYR     5     -12.569  29.660   5.864  1.00123.80           C  
ATOM     65  HB1 TYR     5     -12.735  28.955   6.691  1.00123.80           H  
ATOM     66  HB2 TYR     5     -13.182  29.376   4.992  1.00123.80           H  
ATOM     67  CG  TYR     5     -11.054  29.595   5.527  1.00123.80           C  
ATOM     68  CD1 TYR     5     -10.161  29.821   6.496  1.00123.80           C  
ATOM     69  HD1 TYR     5     -10.495  30.077   7.467  1.00123.80           H  
ATOM     70  CE1 TYR     5      -8.706  29.699   6.233  1.00123.80           C  
ATOM     71  HE1 TYR     5      -8.005  29.903   7.013  1.00123.80           H  
ATOM     72  CD2 TYR     5     -10.575  29.198   4.202  1.00123.80           C  
ATOM     73  HD2 TYR     5     -11.313  29.003   3.395  1.00123.80           H  
ATOM     74  CE2 TYR     5      -9.247  29.060   3.966  1.00123.80           C  
ATOM     75  HE2 TYR     5      -8.881  28.735   2.991  1.00123.80           H  
ATOM     76  CZ  TYR     5      -8.265  29.343   5.025  1.00123.80           C  
ATOM     77  OH  TYR     5      -6.895  29.265   4.795  1.00123.80           O  
ATOM     78  HH  TYR     5      -6.271  29.412   5.609  1.00123.80           H  
ATOM     79  C   TYR     5     -13.129  32.050   5.466  1.00123.80           C  
ATOM     80  O   TYR     5     -14.274  32.353   5.098  1.00123.80           O  
ATOM     81  N   TRP     6     -12.020  32.560   4.940  1.00194.90           N  
ATOM     82  HN  TRP     6     -11.141  32.163   5.242  1.00194.90           H  
ATOM     83  CA  TRP     6     -12.052  33.638   3.938  1.00194.90           C  
ATOM     84  HA  TRP     6     -12.789  34.421   4.186  1.00194.90           H  
ATOM     85  CB  TRP     6     -10.671  34.233   3.724  1.00194.90           C  
ATOM     86  HB1 TRP     6     -10.007  33.409   3.428  1.00194.90           H  
ATOM     87  HB2 TRP     6     -10.742  34.986   2.920  1.00194.90           H  
ATOM     88  CG  TRP     6     -10.190  34.840   4.935  1.00194.90           C  
ATOM     89  CD2 TRP     6     -10.017  36.255   5.136  1.00194.90           C  
ATOM     90  CE2 TRP     6      -9.530  36.400   6.411  1.00194.90           C  
ATOM     91  CE3 TRP     6     -10.236  37.290   4.327  1.00194.90           C  
ATOM     92  HE3 TRP     6     -10.609  37.160   3.330  1.00194.90           H  
ATOM     93  CD1 TRP     6      -9.807  34.195   6.037  1.00194.90           C  
ATOM     94  HD1 TRP     6      -9.809  33.167   6.169  1.00194.90           H  
ATOM     95  NE1 TRP     6      -9.389  35.133   6.970  1.00194.90           N  
ATOM     96  HE1 TRP     6      -8.908  34.967   7.923  1.00194.90           H  
ATOM     97  CZ2 TRP     6      -9.249  37.591   6.933  1.00194.90           C  
ATOM     98  HZ2 TRP     6      -8.868  37.696   7.923  1.00194.90           H  
ATOM     99  CZ3 TRP     6      -9.950  38.604   4.832  1.00194.90           C  
ATOM    100  HZ3 TRP     6     -10.112  39.441   4.212  1.00194.90           H  
ATOM    101  CH2 TRP     6      -9.481  38.773   6.078  1.00194.90           C  
ATOM    102  HH2 TRP     6      -9.272  39.751   6.445  1.00194.90           H  
ATOM    103  C   TRP     6     -12.244  33.197   2.636  1.00194.90           C  
ATOM    104  O   TRP     6     -12.861  33.894   1.856  1.00194.90           O  
ATOM    105  N   GLU     7     -11.618  32.085   2.197  1.00268.43           N  
ATOM    106  HN  GLU     7     -11.019  31.482   2.751  1.00268.43           H  
ATOM    107  CA  GLU     7     -11.719  31.949   0.723  1.00268.43           C  
ATOM    108  HA  GLU     7     -11.485  32.917   0.268  1.00268.43           H  
ATOM    109  CB  GLU     7     -10.665  31.007   0.232  1.00268.43           C  
ATOM    110  HB1 GLU     7     -10.608  30.971  -0.866  1.00268.43           H  
ATOM    111  HB2 GLU     7      -9.700  31.367   0.636  1.00268.43           H  
ATOM    112  CG  GLU     7     -10.926  29.641   0.729  1.00268.43           C  
ATOM    113  HG1 GLU     7     -11.062  29.740   1.800  1.00268.43           H  
ATOM    114  HG2 GLU     7     -11.799  29.186   0.234  1.00268.43           H  
ATOM    115  CD  GLU     7      -9.610  28.979   0.486  1.00268.43           C  
ATOM    116  OE1 GLU     7      -9.423  28.062  -0.340  1.00268.43           O  
ATOM    117  OE2 GLU     7      -8.577  29.612   1.247  1.00268.43           O1-
ATOM    118  C   GLU     7     -13.112  31.643   0.308  1.00268.43           C  
ATOM    119  O   GLU     7     -13.990  31.525   1.184  1.00268.43           O  
ATOM    120  N   CYS     8     -13.432  31.618  -0.957  1.00145.30           N  
ATOM    121  HN  CYS     8     -12.686  31.741  -1.617  1.00145.30           H  
ATOM    122  CA  CYS     8     -14.726  31.396  -1.459  1.00145.30           C  
ATOM    123  HA  CYS     8     -14.839  30.347  -1.694  1.00145.30           H  
ATOM    124  CB  CYS     8     -15.969  31.841  -0.626  1.00145.30           C  
ATOM    125  HB1 CYS     8     -15.974  31.321   0.328  1.00145.30           H  
ATOM    126  HB2 CYS     8     -15.878  32.925  -0.447  1.00145.30           H  
ATOM    127  SG  CYS     8     -17.587  31.483  -1.455  1.00145.30           S  
ATOM    128  C   CYS     8     -14.649  32.156  -2.626  1.00145.30           C  
ATOM    129  O   CYS     8     -14.187  33.318  -2.623  1.00145.30           O  
ATOM    130  N   GLY     9     -15.002  31.515  -3.741  1.00 69.13           N  
ATOM    131  HN  GLY     9     -15.315  30.591  -3.650  1.00 69.13           H  
ATOM    132  CA  GLY     9     -14.924  32.029  -5.012  1.00 69.13           C  
ATOM    133  HA1 GLY     9     -13.913  31.964  -5.394  1.00 69.13           H  
ATOM    134  HA2 GLY     9     -15.591  31.422  -5.645  1.00 69.13           H  
ATOM    135  C   GLY     9     -15.318  33.438  -4.986  1.00 69.13           C  
ATOM    136  O   GLY     9     -16.400  33.783  -4.453  1.00 69.13           O  
ATOM    137  N   ALA    10     -14.400  34.196  -5.584  1.00129.58           N  
ATOM    138  HN  ALA    10     -13.584  33.725  -5.902  1.00129.58           H  
ATOM    139  CA  ALA    10     -14.437  35.574  -5.737  1.00129.58           C  
ATOM    140  HA  ALA    10     -14.959  36.021  -4.892  1.00129.58           H  
ATOM    141  CB  ALA    10     -12.975  36.044  -5.842  1.00129.58           C  
ATOM    142  HB1 ALA    10     -12.939  37.126  -5.999  1.00129.58           H  
ATOM    143  HB2 ALA    10     -12.486  35.537  -6.691  1.00129.58           H  
ATOM    144  HB3 ALA    10     -12.447  35.792  -4.903  1.00129.58           H  
ATOM    145  C   ALA    10     -15.158  35.805  -7.018  1.00129.58           C  
ATOM    146  O   ALA    10     -14.663  35.456  -8.103  1.00129.58           O  
ATOM    147  N   PHE    11     -16.411  36.368  -7.013  1.00318.09           N  
ATOM    148  HN  PHE    11     -16.813  36.460  -7.888  1.00318.09           H  
ATOM    149  CA  PHE    11     -17.119  37.009  -5.825  1.00318.09           C  
ATOM    150  HA  PHE    11     -16.398  37.164  -5.028  1.00318.09           H  
ATOM    151  CB  PHE    11     -17.595  38.407  -6.263  1.00318.09           C  
ATOM    152  HB1 PHE    11     -18.020  38.910  -5.400  1.00318.09           H  
ATOM    153  HB2 PHE    11     -16.682  38.910  -6.581  1.00318.09           H  
ATOM    154  CG  PHE    11     -18.601  38.464  -7.418  1.00318.09           C  
ATOM    155  CD1 PHE    11     -18.377  37.927  -8.629  1.00318.09           C  
ATOM    156  HD1 PHE    11     -17.474  37.379  -8.812  1.00318.09           H  
ATOM    157  CD2 PHE    11     -19.821  39.235  -7.213  1.00318.09           C  
ATOM    158  HD2 PHE    11     -20.006  39.683  -6.284  1.00318.09           H  
ATOM    159  CE1 PHE    11     -19.365  38.112  -9.712  1.00318.09           C  
ATOM    160  HE1 PHE    11     -19.203  37.698 -10.682  1.00318.09           H  
ATOM    161  CE2 PHE    11     -20.696  39.393  -8.200  1.00318.09           C  
ATOM    162  HE2 PHE    11     -21.578  39.964  -8.034  1.00318.09           H  
ATOM    163  CZ  PHE    11     -20.472  38.816  -9.493  1.00318.09           C  
ATOM    164  HZ  PHE    11     -21.195  38.967 -10.274  1.00318.09           H  
ATOM    165  C   PHE    11     -18.300  36.231  -5.168  1.00318.09           C  
ATOM    166  O   PHE    11     -19.283  36.810  -4.596  1.00318.09           O  
ATOM    167  N   LEU    12     -18.318  34.876  -5.135  1.00108.59           N  
ATOM    168  HN  LEU    12     -17.573  34.345  -5.512  1.00108.59           H  
ATOM    169  CA  LEU    12     -19.336  34.319  -4.459  1.00108.59           C  
ATOM    170  HA  LEU    12     -20.297  34.783  -4.690  1.00108.59           H  
ATOM    171  CB  LEU    12     -19.432  32.767  -4.575  1.00108.59           C  
ATOM    172  HB1 LEU    12     -18.498  32.319  -4.215  1.00108.59           H  
ATOM    173  HB2 LEU    12     -20.268  32.433  -3.923  1.00108.59           H  
ATOM    174  CG  LEU    12     -19.682  32.257  -6.015  1.00108.59           C  
ATOM    175  HG  LEU    12     -20.638  32.674  -6.387  1.00108.59           H  
ATOM    176  CD1 LEU    12     -18.521  32.633  -6.974  1.00108.59           C  
ATOM    177 1HD1 LEU    12     -18.717  32.221  -7.971  1.00108.59           H  
ATOM    178 2HD1 LEU    12     -17.581  32.217  -6.576  1.00108.59           H  
ATOM    179 3HD1 LEU    12     -18.421  33.721  -7.051  1.00108.59           H  
ATOM    180  CD2 LEU    12     -19.752  30.729  -5.960  1.00108.59           C  
ATOM    181 1HD2 LEU    12     -19.922  30.312  -6.981  1.00108.59           H  
ATOM    182 2HD2 LEU    12     -20.566  30.434  -5.291  1.00108.59           H  
ATOM    183 3HD2 LEU    12     -18.809  30.344  -5.562  1.00108.59           H  
ATOM    184  C   LEU    12     -18.946  34.600  -3.144  1.00108.59           C  
ATOM    185  O   LEU    12     -17.825  35.020  -2.992  1.00108.59           O  
ATOM    186  N   PHE    13     -19.714  34.267  -2.161  1.00109.88           N  
ATOM    187  HN  PHE    13     -20.672  33.828  -2.252  1.00109.88           H  
ATOM    188  CA  PHE    13     -19.292  34.302  -0.947  1.00109.88           C  
ATOM    189  HA  PHE    13     -18.227  33.989  -0.875  1.00109.88           H  
ATOM    190  CB  PHE    13     -19.358  35.606  -0.087  1.00109.88           C  
ATOM    191  HB1 PHE    13     -20.392  35.977  -0.070  1.00109.88           H  
ATOM    192  HB2 PHE    13     -19.039  35.299   0.912  1.00109.88           H  
ATOM    193  CG  PHE    13     -18.387  36.668  -0.524  1.00109.88           C  
ATOM    194  CD1 PHE    13     -17.090  36.539  -0.268  1.00109.88           C  
ATOM    195  HD1 PHE    13     -16.768  35.691   0.217  1.00109.88           H  
ATOM    196  CD2 PHE    13     -18.865  37.804  -1.164  1.00109.88           C  
ATOM    197  HD2 PHE    13     -19.867  37.865  -1.305  1.00109.88           H  
ATOM    198  CE1 PHE    13     -16.150  37.583  -0.639  1.00109.88           C  
ATOM    199  HE1 PHE    13     -15.089  37.493  -0.393  1.00109.88           H  
ATOM    200  CE2 PHE    13     -18.039  38.775  -1.560  1.00109.88           C  
ATOM    201  HE2 PHE    13     -18.424  39.632  -2.060  1.00109.88           H  
ATOM    202  CZ  PHE    13     -16.598  38.665  -1.272  1.00109.88           C  
ATOM    203  HZ  PHE    13     -15.924  39.450  -1.543  1.00109.88           H  
ATOM    204  C   PHE    13     -20.122  33.371  -0.336  1.00109.88           C  
ATOM    205  O   PHE    13     -21.233  32.888  -0.675  1.00109.88           O  
ATOM    206  N   CYS    14     -19.658  32.978   0.773  1.00119.16           N  
ATOM    207  HN  CYS    14     -18.830  33.392   1.140  1.00119.16           H  
ATOM    208  CA  CYS    14     -20.267  32.156   1.536  1.00119.16           C  
ATOM    209  HA  CYS    14     -20.842  31.408   0.990  1.00119.16           H  
ATOM    210  CB  CYS    14     -19.240  31.456   2.480  1.00119.16           C  
ATOM    211  HB1 CYS    14     -18.678  32.199   3.077  1.00119.16           H  
ATOM    212  HB2 CYS    14     -19.790  30.787   3.152  1.00119.16           H  
ATOM    213  SG  CYS    14     -18.082  30.481   1.504  1.00119.16           S  
ATOM    214  C   CYS    14     -21.121  32.923   2.314  1.00119.16           C  
ATOM    215  O   CYS    14     -20.778  33.885   2.892  1.00119.16           O  
ATOM    216  N   ILE    15     -22.254  32.377   2.509  1.00104.58           N  
ATOM    217  HN  ILE    15     -22.439  31.471   2.018  1.00104.58           H  
ATOM    218  CA  ILE    15     -23.116  32.812   3.403  1.00104.58           C  
ATOM    219  HA  ILE    15     -22.586  33.264   4.269  1.00104.58           H  
ATOM    220  CB  ILE    15     -24.134  33.898   2.864  1.00104.58           C  
ATOM    221  HB  ILE    15     -23.570  34.803   2.550  1.00104.58           H  
ATOM    222  CG2 ILE    15     -24.896  33.315   1.647  1.00104.58           C  
ATOM    223 1HG2 ILE    15     -25.595  34.077   1.233  1.00104.58           H  
ATOM    224 2HG2 ILE    15     -25.475  32.410   1.971  1.00104.58           H  
ATOM    225 3HG2 ILE    15     -24.168  33.025   0.844  1.00104.58           H  
ATOM    226  CG1 ILE    15     -25.120  34.322   3.994  1.00104.58           C  
ATOM    227 1HG1 ILE    15     -25.677  33.441   4.323  1.00104.58           H  
ATOM    228 2HG1 ILE    15     -24.538  34.726   4.840  1.00104.58           H  
ATOM    229  CD1 ILE    15     -26.117  35.415   3.517  1.00104.58           C  
ATOM    230 1HD1 ILE    15     -26.790  35.702   4.348  1.00104.58           H  
ATOM    231 2HD1 ILE    15     -26.722  35.025   2.682  1.00104.58           H  
ATOM    232 3HD1 ILE    15     -25.554  36.305   3.186  1.00104.58           H  
ATOM    233  C   ILE    15     -23.611  31.494   3.703  1.00104.58           C  
ATOM    234  O   ILE    15     -22.945  30.621   3.150  1.00104.58           O  
ATOM    235  N   GLU    16     -24.665  31.295   4.469  1.00 98.31           N  
ATOM    236  HN  GLU    16     -25.080  32.135   4.863  1.00 98.31           H  
ATOM    237  CA  GLU    16     -25.401  30.026   4.690  1.00 98.31           C  
ATOM    238  HA  GLU    16     -26.063  30.096   5.550  1.00 98.31           H  
ATOM    239  CB  GLU    16     -26.282  29.956   3.466  1.00 98.31           C  
ATOM    240  HB1 GLU    16     -26.906  30.875   3.423  1.00 98.31           H  
ATOM    241  HB2 GLU    16     -25.653  29.890   2.573  1.00 98.31           H  
ATOM    242  CG  GLU    16     -27.200  28.823   3.431  1.00 98.31           C  
ATOM    243  HG1 GLU    16     -26.706  27.839   3.441  1.00 98.31           H  
ATOM    244  HG2 GLU    16     -27.881  28.924   4.282  1.00 98.31           H  
ATOM    245  CD  GLU    16     -27.888  29.045   2.213  1.00 98.31           C  
ATOM    246  OE1 GLU    16     -28.363  30.178   2.005  1.00 98.31           O  
ATOM    247  OE2 GLU    16     -28.226  27.977   1.377  1.00 98.31           O1-
ATOM    248  C   GLU    16     -24.550  28.816   4.776  1.00 98.31           C  
ATOM    249  O   GLU    16     -24.982  27.695   4.498  1.00 98.31           O  
ATOM    250  N   GLY    17     -23.283  29.017   5.067  1.00 32.26           N  
ATOM    251  HN  GLY    17     -22.922  29.930   5.279  1.00 32.26           H  
ATOM    252  CA  GLY    17     -22.492  27.881   5.093  1.00 32.26           C  
ATOM    253  HA1 GLY    17     -21.517  28.065   5.574  1.00 32.26           H  
ATOM    254  HA2 GLY    17     -22.997  27.055   5.637  1.00 32.26           H  
ATOM    255  C   GLY    17     -22.296  27.463   3.659  1.00 32.26           C  
ATOM    256  O   GLY    17     -21.540  26.565   3.329  1.00 32.26           O  
ATOM    257  N   ILE    18     -22.766  28.173   2.623  1.00100.71           N  
ATOM    258  HN  ILE    18     -23.323  29.104   2.697  1.00100.71           H  
ATOM    259  CA  ILE    18     -22.468  27.804   1.354  1.00100.71           C  
ATOM    260  HA  ILE    18     -21.616  27.105   1.329  1.00100.71           H  
ATOM    261  CB  ILE    18     -23.667  27.106   0.531  1.00100.71           C  
ATOM    262  HB  ILE    18     -23.328  26.930  -0.487  1.00100.71           H  
ATOM    263  CG2 ILE    18     -24.073  25.773   1.155  1.00100.71           C  
ATOM    264 1HG2 ILE    18     -24.858  25.301   0.533  1.00100.71           H  
ATOM    265 2HG2 ILE    18     -24.455  25.946   2.178  1.00100.71           H  
ATOM    266 3HG2 ILE    18     -23.209  25.126   1.186  1.00100.71           H  
ATOM    267  CG1 ILE    18     -24.904  27.996   0.474  1.00100.71           C  
ATOM    268 1HG1 ILE    18     -25.284  28.150   1.484  1.00100.71           H  
ATOM    269 2HG1 ILE    18     -24.628  28.929   0.058  1.00100.71           H  
ATOM    270  CD1 ILE    18     -26.026  27.420  -0.429  1.00100.71           C  
ATOM    271 1HD1 ILE    18     -26.882  28.109  -0.399  1.00100.71           H  
ATOM    272 2HD1 ILE    18     -26.360  26.439  -0.080  1.00100.71           H  
ATOM    273 3HD1 ILE    18     -25.662  27.341  -1.448  1.00100.71           H  
ATOM    274  C   ILE    18     -22.148  29.024   0.638  1.00100.71           C  
ATOM    275  O   ILE    18     -22.663  30.091   0.872  1.00100.71           O  
ATOM    276  N   CYS    19     -21.268  28.837  -0.347  1.00 58.33           N  
ATOM    277  HN  CYS    19     -20.939  27.907  -0.480  1.00 58.33           H  
ATOM    278  CA  CYS    19     -20.928  29.825  -1.318  1.00 58.33           C  
ATOM    279  HA  CYS    19     -20.643  30.785  -0.883  1.00 58.33           H  
ATOM    280  CB  CYS    19     -19.834  29.391  -2.366  1.00 58.33           C  
ATOM    281  HB1 CYS    19     -20.116  28.401  -2.802  1.00 58.33           H  
ATOM    282  HB2 CYS    19     -19.825  30.143  -3.175  1.00 58.33           H  
ATOM    283  SG  CYS    19     -18.115  29.387  -1.687  1.00 58.33           S  
ATOM    284  C   CYS    19     -22.141  30.048  -2.025  1.00 58.33           C  
ATOM    285  O   CYS    19     -22.790  29.138  -2.456  1.00 58.33           O  
ATOM    286  N   VAL    20     -22.409  31.338  -2.274  1.00 40.25           N  
ATOM    287  HN  VAL    20     -21.748  32.064  -1.940  1.00 40.25           H  
ATOM    288  CA  VAL    20     -23.419  31.845  -2.877  1.00 40.25           C  
ATOM    289  HA  VAL    20     -23.856  31.140  -3.596  1.00 40.25           H  
ATOM    290  CB  VAL    20     -24.523  32.270  -1.859  1.00 40.25           C  
ATOM    291  HB  VAL    20     -24.101  32.969  -1.125  1.00 40.25           H  
ATOM    292  CG1 VAL    20     -25.686  32.882  -2.540  1.00 40.25           C  
ATOM    293 1HG1 VAL    20     -26.429  33.153  -1.785  1.00 40.25           H  
ATOM    294 2HG1 VAL    20     -26.106  32.157  -3.232  1.00 40.25           H  
ATOM    295 3HG1 VAL    20     -25.377  33.737  -3.064  1.00 40.25           H  
ATOM    296  CG2 VAL    20     -25.117  31.113  -1.167  1.00 40.25           C  
ATOM    297 1HG2 VAL    20     -25.890  31.461  -0.490  1.00 40.25           H  
ATOM    298 2HG2 VAL    20     -24.343  30.600  -0.614  1.00 40.25           H  
ATOM    299 3HG2 VAL    20     -25.554  30.443  -1.899  1.00 40.25           H  
ATOM    300  C   VAL    20     -22.788  33.107  -3.485  1.00 40.25           C  
ATOM    301  O   VAL    20     -22.236  34.046  -2.846  1.00 40.25           O  
ATOM    302  N   PRO    21     -23.052  33.332  -4.770  1.00128.34           N  
ATOM    303  CD  PRO    21     -23.488  32.333  -5.715  1.00128.34           C  
ATOM    304  HD1 PRO    21     -24.572  32.162  -5.579  1.00128.34           H  
ATOM    305  HD2 PRO    21     -22.948  31.385  -5.618  1.00128.34           H  
ATOM    306  CA  PRO    21     -23.068  34.589  -5.351  1.00128.34           C  
ATOM    307  HA  PRO    21     -22.058  34.940  -5.581  1.00128.34           H  
ATOM    308  CB  PRO    21     -23.907  34.285  -6.619  1.00128.34           C  
ATOM    309  HB1 PRO    21     -24.929  34.004  -6.332  1.00128.34           H  
ATOM    310  HB2 PRO    21     -23.927  35.129  -7.322  1.00128.34           H  
ATOM    311  CG  PRO    21     -23.238  33.077  -7.060  1.00128.34           C  
ATOM    312  HG1 PRO    21     -23.693  32.584  -7.919  1.00128.34           H  
ATOM    313  HG2 PRO    21     -22.182  33.278  -7.238  1.00128.34           H  
ATOM    314  C   PRO    21     -23.862  35.519  -4.642  1.00128.34           C  
ATOM    315  O   PRO    21     -25.044  35.215  -4.326  1.00128.34           O  
ATOM    316  N   MET    22     -23.355  36.736  -4.492  1.00117.24           N  
ATOM    317  HN  MET    22     -22.426  37.026  -4.853  1.00117.24           H  
ATOM    318  CA  MET    22     -24.145  37.712  -4.119  1.00117.24           C  
ATOM    319  HA  MET    22     -25.199  37.442  -4.280  1.00117.24           H  
ATOM    320  CB  MET    22     -24.014  38.171  -2.652  1.00117.24           C  
ATOM    321  HB1 MET    22     -24.736  38.978  -2.517  1.00117.24           H  
ATOM    322  HB2 MET    22     -24.244  37.337  -1.972  1.00117.24           H  
ATOM    323  CG  MET    22     -22.633  38.757  -2.313  1.00117.24           C  
ATOM    324  HG1 MET    22     -21.833  38.004  -2.439  1.00117.24           H  
ATOM    325  HG2 MET    22     -22.444  39.578  -2.973  1.00117.24           H  
ATOM    326  SD  MET    22     -22.699  39.415  -0.626  1.00117.24           S  
ATOM    327  CE  MET    22     -21.246  40.467  -0.266  1.00117.24           C  
ATOM    328  HE1 MET    22     -21.293  40.820   0.775  1.00117.24           H  
ATOM    329  HE2 MET    22     -21.244  41.343  -0.939  1.00117.24           H  
ATOM    330  HE3 MET    22     -20.326  39.893  -0.417  1.00117.24           H  
ATOM    331  C   MET    22     -23.720  38.833  -4.917  1.00117.24           C  
ATOM    332  O   MET    22     -22.488  39.032  -5.168  1.00117.24           O  
ATOM    333  N   ILE    23     -24.725  39.741  -5.195  1.00 75.72           N  
ATOM    334  HN  ILE    23     -25.652  39.541  -4.884  1.00 75.72           H  
ATOM    335  CA  ILE    23     -24.542  41.037  -5.911  1.00 75.72           C  
ATOM    336  HA  ILE    23     -25.528  41.264  -6.343  1.00 75.72           H  
ATOM    337  CB  ILE    23     -24.153  42.254  -4.974  1.00 75.72           C  
ATOM    338  HB  ILE    23     -24.911  42.354  -4.185  1.00 75.72           H  
ATOM    339  CG2 ILE    23     -22.760  42.020  -4.327  1.00 75.72           C  
ATOM    340 1HG2 ILE    23     -22.496  42.857  -3.676  1.00 75.72           H  
ATOM    341 2HG2 ILE    23     -22.006  41.915  -5.121  1.00 75.72           H  
ATOM    342 3HG2 ILE    23     -22.782  41.112  -3.747  1.00 75.72           H  
ATOM    343  CG1 ILE    23     -24.146  43.572  -5.815  1.00 75.72           C  
ATOM    344 1HG1 ILE    23     -23.401  43.491  -6.617  1.00 75.72           H  
ATOM    345 2HG1 ILE    23     -25.138  43.716  -6.257  1.00 75.72           H  
ATOM    346  CD1 ILE    23     -23.810  44.791  -4.935  1.00 75.72           C  
ATOM    347 1HD1 ILE    23     -23.822  45.705  -5.548  1.00 75.72           H  
ATOM    348 2HD1 ILE    23     -22.812  44.658  -4.502  1.00 75.72           H  
ATOM    349 3HD1 ILE    23     -24.552  44.881  -4.129  1.00 75.72           H  
ATOM    350  C   ILE    23     -23.570  40.805  -7.019  1.00 75.72           C  
ATOM    351 1OCT ILE    23     -23.556  39.688  -7.546  1.00 75.72           O  
ATOM    352 2OCT ILE    23     -22.492  41.639  -7.234  1.00 75.72           O1-
TER     353      ILE    23 
CONECT   20  213
CONECT  127  283
CONECT  213   20
CONECT  283  127
END
